# Supplementary material for: Automatic Segmentation of Retinal Fluid and Photoreceptor Layer from Optical Coherence Tomography Images of Diabetic Macular Edema Patients Using Deep Learning and Associations with Visual Acuity
Source: Biomedicines. 2022 May 29;10(6):1269. doi: 10.3390/biomedicines10061269 (PMC9220118; doi:10.3390/biomedicines10061269)
Supplement: Supplementary file 1 [file biomedicines-10-01269-s001.zip]

Archive with 3 entries (3 files):
- supplementary Figure S1.tif
- supplementary Figure S2.tif
- Supplementary Table S1.pdf
